# Supplementary material for: Brain Connectivity Signature Extractions from TMS Invoked EEGs
Source: Sensors (Basel). 2023 Apr 18;23(8):4078. doi: 10.3390/s23084078 (PMC10146617; doi:10.3390/s23084078)
Supplement: Supplementary file 1 [file sensors-23-04078-s001.zip]

Archive with 1 entries (1 files):
- sensors-2290043-supplementary.pdf
